# Supplementary material for: Dietary Green Pea Protects against DSS-Induced Colitis in Mice Challenged with High-Fat Diet
Source: Nutrients. 2017 May 18;9(5):509. doi: 10.3390/nu9050509 (PMC5452239; doi:10.3390/nu9050509)
Supplement: Supplementary file 1 [file nutrients-09-00509-s001.zip]

Archive with 1 entries (1 files):
- nutrients-189464 suppl.pdf
